# Supplementary material for: A semi-automated quality assurance tool for cardiovascular magnetic resonance imaging: application to outlier detection, artificial intelligence evaluation and trainee feedback
Source: BMC Med Inform Decis Mak. 2025 Dec 2;25:437. doi: 10.1186/s12911-025-03271-6 (PMC12670863; doi:10.1186/s12911-025-03271-6)
Supplement: Supplementary file 2 — Supplementary Material 2 [file 12911_2025_3271_MOESM2_ESM.zip]

Archive with 1 entries (1 files):
- 12911_2025_3271_MOESM2_ESM.mov
